# Supplementary material for: Clinical Application of Intravitreal Aflibercept Injection for Diabetic Macular Edema Comparing Two Loading Regimens
Source: Medicina (Kaunas). 2023 Mar 12;59(3):558. doi: 10.3390/medicina59030558 (PMC10054468; doi:10.3390/medicina59030558)
Supplement: Supplementary file 1 [file medicina-59-00558-s001.zip]

Archive with 1 entries (1 files):
- medicina-2187020-supplementary.pdf
